# Supplementary material for: Higher neonatal growth rate and body condition score at 7 months are predictive factors of obesity in adult female Beagle dogs
Source: BMC Vet Res. 2017 Apr 13;13:104. doi: 10.1186/s12917-017-0994-7 (PMC5390368; doi:10.1186/s12917-017-0994-7)
Supplement: Supplementary file 1 — Hormonal values by group and by age. Values are expressed as mean (standard deviation). (CSV 3 kb) [file 12917_2017_994_MOESM1_ESM.csv]

	IW	OW1	OW2
Glucose	mean (SD)	mean (SD)	mean (SD)
3	1.48 (0.16)	1.20 (0.14)	1.28 (0.17)
5	1.13 (0.09)	1.04 (0.07)	1.13 (0.09)
7	1.11 (0.10)	1.08 (0.07)	1.06 (0.08)
9	1.00 (0.09)	0.98 (0.07)	0.98 (0.13)
11	0.96 (0.08)	0.99 (0.07)	0.91 (0.08)
13	1.01 (0.11)	1.04 (0.08)	1.01 (0.10)
15	1.01 (0.06)	0.93 (0.07)	0.94 (0.07)
	IW	OW1	OW2
Insulin	mean (SD)	mean (SD)	mean (SD)
3	9.18 (6.15)	14.85 (13.44)	8.81 (5.48)
5	9.96 (6.64)	8.73 (4.97)	7.27 (2.38)
7	10.88 (10.59)	12.25 (9.66)	9.01 (6.18)
9	9.37 (4.78)	11.70 (12.47)	7.60 (8.06)
11	8.45 (3.17)	10.94 (8.68)	12.69 (12.89)
13	15.04 (6.43)	14.47 (3.89)	12.84 (10.27)
15	8.54 (3.52)	5.80 (1.75)	6.25 (3.38)
	IW	OW1	OW2
I:G	mean (SD)	mean (SD)	mean (SD)
3	6.50 (4.70)13.15 (12.99)	7.13 (4.71)
5	8.68 (5.58)	8.57 (5.15)	6.52 (2.23)
7	9.64 (8.99)	11.23 (8.54)	8.72 (6.44)
9	9.45 (4.57)	12.04 (12.86)	8.74 (11.07)
11	8.85 (3.31)	11.21 (8.76)	14.85 (17.55)
13	14.88 (6.16)	13.92 (3.47)	13.34 (11.69)
15	8.51 (3.43)	6.35 (2.32)	6.63 (3.42)
	IW	OW1	OW2
Ghrelin	mean (SD)	mean (SD)	mean (SD)
3	367.77 (152.56)	459.73 (199.53)	491.8 (209.06)
5	352.59 (161.57)	414.53 (179.28)	400.31 (133.06)
7	137.24 (79.27)	162.99 (113.27)	120.52 (47.94)
9	82.50 (51.81)	77.13 (30.36)	74.06 (42.09)
11	70.45 (43.67)	71.03 (51.16)	125.77 (123.85)
13	245.69 (74.74)	285.86 (169.86)	308.87 (91.88)
15	96.00 (65.28)	103.17 (80.43)	146.22 (132.15)
	IW	OW1	OW2
IGF-1	mean (SD)	mean (SD)	mean (SD)
3	347.48 (150.69)	228.31 (61.54)	344.07 (119.24)
5	371.78 (96.92)	258.67 (49.99)	371.22 (165.26)
7	294.77 (92.30)	196.69 (55.18)	292.45 (90.09)
9	274.51 (124.78)	194.06 (58.15)	250.09 (61.20)
11	227.48 (103.42)	145.90 (37.03)	214.10 (86.25)
13	192.30 (76.35)	141.45 (41.18)	161.12 (38.01)
15	194.20 (77.14)	141.99 (31.80)	165.16 (43.30)
	IW	OW1	OW2
Leptin	mean (SD)	mean (SD)	mean (SD)
3	0.50 (0.68)	0.17 (0.41)	0.81 (1.54)
5	0.45 (0.57)	0.62 (0.57)	1.22 (1.36)
7	1.35 (0.49)	0.97 (0.19)	1.91 (1.64)
9	1.92 (1.13)	3.04 (2.76)	4.26 (3.99)
11	1.86 (1.02)	1.69 (0.57)	3.68 (1.40)
13	0.60 (0.49)	1.12 (1.01)	3.02 (2.79)
15	0.87 (0.49)	1.37 (0.46)	2.54 (1.89)
	IW	OW1	OW2
Prolactin	mean (SD)	mean (SD)	mean (SD)
3	3.00 (1.94)	2.53 (2.22)	2.56 (2.55)
5	1.44 (1.94)	0.00 (0.00)	3.00 (2.06)
7	2.22 (2.05)	2.00 (2.28)	1.22 (1.64)
9	7.00 (1.00)	6.50 (1.22)	7.89 (2.26)
11	2.56 (2.83)	2.83 (2.32)	2.58 (2.77)
13	3.33 (0.71)	8.33 (12.58)	4.00 (1.41)
15	3.78 (0.83)	3.67 (0.52)	4.00 (0.87)
	IW	OW1	OW2
Cortisol	mean (SD)	mean (SD)	mean (SD)
3	50.11 (22.6)	49.00 (59.10)	48.56 (24.94)
5	30.22 (25.86)	35.00 (28.77)	46.33 (50.36)
7	40.67 (49.50)	54.17 (97.07)	29.11 (13.40)
9	19.33 (22.52)	19.33 (8.38)	19.78 (16.88)
11	15.22 (6.55)	28.83 (13.88)	42.56 (55.96)
13	15.00 (2.18)	16.83 (8.61)	25.33 (15.65)
15	22.11 (17.52)	18.17 (9.41)	21.78 (14.10)
	IW	OW1	OW2
Adiponectin	mean (SD)	mean (SD)	mean (SD)
3	7.36 (1.95)	7.07 (1.00)	7.34 (1.02)
5	6.27 (1.05)	6.58 (1.33)	6.57 (0.91)
7	7.20 (1.56)	6.36 (1.53)	7.59 (1.13)
9	5.36 (1.28)	5.24 (1.35)	6.22 (1.14)
12	8.04 (1.63)	7.28 (1.39)	7.52 (2.79)
15	8.37 (1.35)	7.88 (1.94)	7.51 (3.00)
