# Supplementary material for: Higher neonatal growth rate and body condition score at 7 months are predictive factors of obesity in adult female Beagle dogs
Source: BMC Vet Res. 2017 Apr 13;13:104. doi: 10.1186/s12917-017-0994-7 (PMC5390368; doi:10.1186/s12917-017-0994-7)
Supplement: Supplementary file 2 — Averaged AUCs at 7 months of age during a 150 min postprandial kinetic. Values are expressed as mean (standard deviation). Their comparison was assessed by a linear regression model analysis. I:G correspond to the ratio between plasma insulin and glucose. Letters a and b represent significant differences (p < 0.05). (CSV 457 kb) [file 12917_2017_994_MOESM2_ESM.csv]

Postprandial kinetic at 7 months	IW (n=9)		OW1 (n=6)		OW2 (n=9)
AUC Glucose (mg/dL*min)	164.92	(12.11)	166.53	(19.80)	175.39	(15.16)
AUC Insulin (�U/mL*min)	4356.352	(1064.28)	4978.774	(2182.23)	4115.396	(1971.60)
AUC I:G (mU/g*min)	3931.054	(1033.39)	4476.615	(1786.46)	3502.151	(1620.90)
AUC Ghrelin (pg/mL*min)	14281.00	(4813.82)	19627.33	(7079.26)	15816.30	(4932.32)
AUC PYY (pg/mL*min)	8667.628	(3119.43)	10973.985	(1912.31)	10441.993	(5207.18)
